# Supplementary material for: Gingival Manifestations in Oral Chronic Autoimmune Bullous Diseases: A Retrospective Study
Source: Medicina (Kaunas). 2024 Jan 17;60(1):167. doi: 10.3390/medicina60010167 (PMC10818461; doi:10.3390/medicina60010167)
Supplement: Supplementary file 1 [file medicina-60-00167-s001.zip]

Archive with 1 entries (1 files):
- medicina-2808307-supplementary.pdf
